# Supplementary material for: Impact of chemoradiotherapy for first primary lung cancer on the prognosis and re-chemoradiotherapy sensitivity of second primary lung cancer
Source: Front Immunol. 2025 Jan 27;16:1492501. doi: 10.3389/fimmu.2025.1492501 (PMC11808144; doi:10.3389/fimmu.2025.1492501)
Supplement: Supplementary file 1 [file DataSheet1.xlsx]

## Sheet: S table 1
Supplementary table 1: Baseline characteristics of patients with and without radiotherapy for FPLC.
Variables	Total (n = 23827)	No radiotherapy (n = 21356)	Radiotherapy (n = 2471)	Statistic	P value
Age at FPLC diagnosis, M (Q₁, Q₃), years	66.000 (59.000, 72.000)	66.000 (60.000, 72.000)	62.000 (56.000, 69.000)	Z=-17.581	<.001
Year of FPLC diagnosis, M (Q₁, Q₃)	2006.000 (2000.000, 2010.000)	2006.000 (2001.000, 2011.000)	2004.000 (1998.000, 2009.000)	Z=-10.271	<.001
Age at FPLC diagnosis group, n(%), years				χ²=218.531	<.001
20 to 60	6899 (28.955)	5868 (27.477)	1031 (41.724)
>60	16928 (71.045)	15488 (72.523)	1440 (58.276)
Year of FPLC diagnosis group, n(%)				χ²=88.720	<.001
1975 to 2004	10623 (44.584)	9301 (43.552)	1322 (53.501)
2005 to 2021	13204 (55.416)	12055 (56.448)	1149 (46.499)
Sex, n(%)				χ²=35.975	<.001
Female	12439 (52.205)	11290 (52.866)	1149 (46.499)
Male	11388 (47.795)	10066 (47.134)	1322 (53.501)
Race, n(%)				χ²=7.501	0.006
White	20479 (85.949)	18400 (86.158)	2079 (84.136)
Non-white/Unknown	3348 (14.051)	2956 (13.842)	392 (15.864)
Marital status at FPLC diagnosis, n(%)				χ²=13.776	0.003
Married	14937 (62.689)	13324 (62.390)	1613 (65.277)
Single/Unmarried	2336 (9.804)	2086 (9.768)	250 (10.117)
Separated/Divorced/Widowed	5794 (24.317)	5245 (24.560)	549 (22.218)
Unknown	760 (3.190)	701 (3.282)	59 (2.388)
Tumor range of FPLC, n(%)				χ²=2340.206	<.001
Localized	15267 (64.074)	14776 (69.189)	491 (19.870)
Regional	8560 (35.926)	6580 (30.811)	1980 (80.130)
Pathology of FPLC, n(%)				χ²=208.363	<.001
Adenocarcinoma	13704 (57.515)	12563 (58.827)	1141 (46.176)
Squamous	5674 (23.813)	4943 (23.146)	731 (29.583)
NSCLC(Others/Unknown)	2064 (8.662)	1706 (7.988)	358 (14.488)
Others/Unknown	2385 (10.010)	2144 (10.039)	241 (9.753)
Grade of FPLC, n(%)				χ²=356.304	<.001
Well/Moderate	12355 (51.853)	11505 (53.872)	850 (34.399)
Poor/Undifferentiated	8293 (34.805)	7056 (33.040)	1237 (50.061)
Others/Unknown	3179 (13.342)	2795 (13.088)	384 (15.540)
Chemotherapy of FPLC, n(%)				χ²=3582.533	<.001
No	19533 (81.978)	18590 (87.048)	943 (38.163)
Yes	4294 (18.022)	2766 (12.952)	1528 (61.837)
Surgery of FPLC, n(%)				χ²=351.536	<.001
Sublobectomy	2862 (12.012)	2624 (12.287)	238 (9.632)
Lobectomy	15372 (64.515)	14093 (65.991)	1279 (51.760)
Others/Unknown	5593 (23.473)	4639 (21.722)	954 (38.608)
Laterality of FPLC, n(%)				χ²=1.396	0.237
Left	9965 (41.822)	8959 (41.951)	1006 (40.712)
Right	13862 (58.178)	12397 (58.049)	1465 (59.288)
Footnote: M: Median, Q₁: 1st Quartile, Q₃: 3st Quartile.

## Sheet: S table 2
Supplementary table 2: Baseline characteristics of patients with and without chemotherapy for FPLC.
Variables	Total (n = 23827)	No chemotherapy (n = 19533)	Chemotherapy (n = 4294)	Statistic	P value
Age at FPLC diagnosis, M (Q₁, Q₃), years	66.000 (59.000, 72.000)	66.000 (60.000, 72.000)	63.000 (57.000, 69.000)	Z=-20.256	<.001
Year of FPLC diagnosis, M (Q₁, Q₃)	2006.000 (2000.000, 2010.000)	2005.000 (2000.000, 2010.000)	2007.000 (2004.000, 2011.000)	Z=-23.332	<.001
Age at FPLC diagnosis group, n(%), years				χ²=239.781	<.001
20 to 60	6899 (28.955)	5239 (26.821)	1660 (38.659)
>60	16928 (71.045)	14294 (73.179)	2634 (61.341)
Year of FPLC diagnosis group, n(%)				χ²=598.432	<.001
1975 to 2004	10623 (44.584)	9430 (48.277)	1193 (27.783)
2005 to 2021	13204 (55.416)	10103 (51.723)	3101 (72.217)
Sex, n(%)				χ²=6.354	0.012
Female	12439 (52.205)	10272 (52.588)	2167 (50.466)
Male	11388 (47.795)	9261 (47.412)	2127 (49.534)
Race, n(%)				χ²=6.032	0.014
White	20479 (85.949)	16839 (86.208)	3640 (84.769)
Non-white/Unknown	3348 (14.051)	2694 (13.792)	654 (15.231)
Marital status at FPLC diagnosis, n(%)				χ²=30.133	<.001
Married	14937 (62.689)	12167 (62.289)	2770 (64.509)
Single/Unmarried	2336 (9.804)	1861 (9.527)	475 (11.062)
Separated/Divorced/Widowed	5794 (24.317)	4876 (24.963)	918 (21.379)
Unknown	760 (3.190)	629 (3.220)	131 (3.051)
Tumor range of FPLC, n(%)				χ²=3316.613	<.001
Localized	15267 (64.074)	14155 (72.467)	1112 (25.897)
Regional	8560 (35.926)	5378 (27.533)	3182 (74.103)
Pathology of FPLC, n(%)				χ²=114.554	<.001
Adenocarcinoma	13704 (57.515)	11454 (58.639)	2250 (52.399)
Squamous	5674 (23.813)	4579 (23.442)	1095 (25.501)
NSCLC(Others/Unknown)	2064 (8.662)	1532 (7.843)	532 (12.389)
Others/Unknown	2385 (10.010)	1968 (10.075)	417 (9.711)
Grade of FPLC, n(%)				χ²=309.027	<.001
Well/Moderate	12355 (51.853)	10579 (54.160)	1776 (41.360)
Poor/Undifferentiated	8293 (34.805)	6310 (32.304)	1983 (46.181)
Others/Unknown	3179 (13.342)	2644 (13.536)	535 (12.459)
Radiotherapy of FPLC, n(%)				χ²=3582.533	<.001
No	21356 (89.629)	18590 (95.172)	2766 (64.415)
Yes	2471 (10.371)	943 (4.828)	1528 (35.585)
Surgery of FPLC, n(%)				χ²=157.382	<.001
Sublobectomy	2862 (12.012)	2536 (12.983)	326 (7.592)
Lobectomy	15372 (64.515)	12271 (62.822)	3101 (72.217)
Others/Unknown	5593 (23.473)	4726 (24.195)	867 (20.191)
Laterality of FPLC, n(%)				χ²=0.098	0.755
Left	9965 (41.822)	8160 (41.775)	1805 (42.035)
Right	13862 (58.178)	11373 (58.225)	2489 (57.965)
Footnote: M: Median, Q₁: 1st Quartile, Q₃: 3st Quartile.

## Sheet: S table 3
Supplementary table 3: Baseline characteristics of patients with different treatments for FPLC.
Variables	Total (n = 23827)	No chemotherapy and radiotherapy (n = 18590)	Only chemotherapy (n = 2766)	Only radiotherapy (n = 943)	Chemotherapy and radiotherapy (n = 1528)	Statistic	P value
Age at FPLC diagnosis, M (Q₁, Q₃), years	66.000 (59.000, 72.000)	66.000 (60.000,72.000)	64.000 (58.000,70.000)	64.000 (57.000,70.000)	62.000 (55.000,68.000)	χ²=521.842#	<.001
Year of FPLC diagnosis, M (Q₁, Q₃)	2006.000 (2000.000, 2010.000)	2005.000 (2000.000,2010.000)	2008.000 (2005.000,2012.000)	2000.000 (1993.500,2005.000)	2006.000 (2002.000,2011.000)	χ²=1018.587#	<.001
Age at FPLC diagnosis group, n(%), years						χ²=330.709	<.001
20 to 60	6899 (28.955)	4892 (26.315)	976 (35.286)	347 (36.797)	684 (44.764)
>60	16928 (71.045)	13698 (73.685)	1790 (64.714)	596 (63.203)	844 (55.236)
Year of FPLC diagnosis group, n(%)						χ²=1025.747	<.001
1975 to 2004	10623 (44.584)	8736 (46.993)	565 (20.427)	694 (73.595)	628 (41.099)
2005 to 2021	13204 (55.416)	9854 (53.007)	2201 (79.573)	249 (26.405)	900 (58.901)
Sex, n(%)						χ²=39.648	<.001
Female	12439 (52.205)	9853 (53.002)	1437 (51.952)	419 (44.433)	730 (47.775)
Male	11388 (47.795)	8737 (46.998)	1329 (48.048)	524 (55.567)	798 (52.225)
Race, n(%)						χ²=12.331	0.006
White	20479 (85.949)	16052 (86.347)	2348 (84.888)	787 (83.457)	1292 (84.555)
Non-white/Unknown	3348 (14.051)	2538 (13.653)	418 (15.112)	156 (16.543)	236 (15.445)
Marital status at FPLC diagnosis, n(%)						χ²=46.894	<.001
Married	14937 (62.689)	11556 (62.162)	1768 (63.919)	611 (64.793)	1002 (65.576)
Single/Unmarried	2336 (9.804)	1792 (9.640)	294 (10.629)	69 (7.317)	181 (11.846)
Separated/Divorced/Widowed	5794 (24.317)	4631 (24.911)	614 (22.198)	245 (25.981)	304 (19.895)
Unknown	760 (3.190)	611 (3.287)	90 (3.254)	18 (1.909)	41 (2.683)
Tumor range of FPLC, n(%)						χ²=4245.793	<.001
Localized	15267 (64.074)	13871 (74.615)	905 (32.719)	284 (30.117)	207 (13.547)
Regional	8560 (35.926)	4719 (25.385)	1861 (67.281)	659 (69.883)	1321 (86.453)
Pathology of FPLC, n(%)						χ²=276.631	<.001
Adenocarcinoma	13704 (57.515)	10995 (59.145)	1568 (56.688)	459 (48.674)	682 (44.634)
Squamous	5674 (23.813)	4268 (22.959)	675 (24.403)	311 (32.980)	420 (27.487)
NSCLC(Others/Unknown)	2064 (8.662)	1421 (7.644)	285 (10.304)	111 (11.771)	247 (16.165)
Others/Unknown	2385 (10.010)	1906 (10.253)	238 (8.604)	62 (6.575)	179 (11.715)
Grade of FPLC, n(%)						χ²=543.500	<.001
Well/Moderate	12355 (51.853)	10217 (54.960)	1288 (46.565)	362 (38.388)	488 (31.937)
Poor/Undifferentiated	8293 (34.805)	5843 (31.431)	1213 (43.854)	467 (49.523)	770 (50.393)
Others/Unknown	3179 (13.342)	2530 (13.609)	265 (9.581)	114 (12.089)	270 (17.670)
Surgery of FPLC, n(%)						χ²=746.270	<.001
Sublobectomy	2862 (12.012)	2422 (13.029)	202 (7.303)	114 (12.089)	124 (8.115)
Lobectomy	15372 (64.515)	11935 (64.201)	2158 (78.019)	336 (35.631)	943 (61.715)
Others/Unknown	5593 (23.473)	4233 (22.770)	406 (14.678)	493 (52.280)	461 (30.170)
Laterality of FPLC, n(%)						χ²=3.932	0.269
Left	9965 (41.822)	7766 (41.775)	1193 (43.131)	394 (41.782)	612 (40.052)
Right	13862 (58.178)	10824 (58.225)	1573 (56.869)	549 (58.218)	916 (59.948)
Footnote: #: Kruskal-waills test; M: Median, Q₁: 1st Quartile, Q₃: 3st Quartile.

## Sheet: S table 4
Supplementary table 4: Baseline characteristics of SPLC in FPLC patients with and without radiotherapy.
Variables	Total (n = 5302)	No radiotherapy (n = 4708)	Radiotherapy (n = 594)	Statistic	P value
Age at FPLC diagnosis, M (Q₁, Q₃), years	64.000 (58.000, 70.000)	65.000 (58.000, 70.000)	60.000 (54.000, 67.000)	Z=-9.793	<.001
Age at SPLC diagnosis, M (Q₁, Q₃), years	73.000 (67.000, 79.000)	74.000 (68.000, 79.000)	70.000 (63.000, 77.000)	Z=-8.857	<.001
Year of FPLC diagnosis, M (Q₁, Q₃)	2004.000 (2000.000, 2009.000)	2004.000 (2000.000, 2009.000)	2003.000 (1998.000, 2008.000)	Z=-4.805	<.001
Year of SPLC diagnosis, M (Q₁, Q₃)	2014.000 (2009.000, 2018.000)	2014.000 (2010.000, 2018.000)	2013.000 (2008.000, 2017.000)	Z=-2.981	0.003
Latency between FPLC and SPLC, M (Q₁, Q₃), months	97.000 (75.000, 132.000)	96.000 (74.000, 130.000)	104.000 (79.000, 141.750)	Z=-3.883	<.001
Age at FPLC diagnosis group, n(%), years				χ²=80.342	<.001
20 to 60	1855 (34.987)	1549 (32.901)	306 (51.515)
>60	3447 (65.013)	3159 (67.099)	288 (48.485)
Age at SPLC diagnosis group, n(%), years				χ²=67.593	<.001
20 to 70	1954 (36.854)	1644 (34.919)	310 (52.189)
>70	3348 (63.146)	3064 (65.081)	284 (47.811)
Year of FPLC diagnosis group, n(%)				χ²=13.634	<.001
1975 to 2004	2710 (51.113)	2364 (50.212)	346 (58.249)
2005 to 2021	2592 (48.887)	2344 (49.788)	248 (41.751)
Year of SPLC diagnosis group, n(%)				χ²=8.438	0.004
1975 to 2014	2827 (53.320)	2477 (52.613)	350 (58.923)
2015 to 2021	2475 (46.680)	2231 (47.387)	244 (41.077)
Latency between FPLC and SPLC group, n(%)				χ²=13.811	<.001
5 to 10	3596 (67.823)	3233 (68.670)	363 (61.111)
>10	1706 (32.177)	1475 (31.330)	231 (38.889)
Sex, n(%)				χ²=9.012	0.003
Female	3027 (57.092)	2722 (57.816)	305 (51.347)
Male	2275 (42.908)	1986 (42.184)	289 (48.653)
Race, n(%)				χ²=0.586	0.444
White	4536 (85.553)	4034 (85.684)	502 (84.512)
Non-white/Unknown	766 (14.447)	674 (14.316)	92 (15.488)
Marital status at FPLC diagnosis, n(%)				χ²=4.248	0.236
Married	3302 (62.278)	2917 (61.958)	385 (64.815)
Single/Unmarried	531 (10.015)	466 (9.898)	65 (10.943)
Separated/Divorced/Widowed	1287 (24.274)	1162 (24.681)	125 (21.044)
Unknown	182 (3.433)	163 (3.462)	19 (3.199)
Marital status at SPLC diagnosis, n(%)				χ²=14.032	0.003
Married	2742 (51.716)	2406 (51.105)	336 (56.566)
Single/Unmarried	495 (9.336)	428 (9.091)	67 (11.279)
Separated/Divorced/Widowed	1773 (33.440)	1612 (34.240)	161 (27.104)
Unknown	292 (5.507)	262 (5.565)	30 (5.051)
Tumor range of FPLC, n(%)				χ²=573.439	<.001
Localized	3385 (63.844)	3270 (69.456)	115 (19.360)
Regional	1917 (36.156)	1438 (30.544)	479 (80.640)
Tumor range of SPLC, n(%)				χ²=2.029	0.566
Localized	2243 (42.305)	1982 (42.099)	261 (43.939)
Regional	1336 (25.198)	1195 (25.382)	141 (23.737)
Distant	1494 (28.178)	1323 (28.101)	171 (28.788)
Unknown	229 (4.319)	208 (4.418)	21 (3.535)
Pathology of FPLC, n(%)				χ²=87.652	<.001
Adenocarcinoma	3097 (58.412)	2842 (60.365)	255 (42.929)
Squamous	1381 (26.047)	1202 (25.531)	179 (30.135)
NSCLC(Others/Unknown)	522 (9.845)	420 (8.921)	102 (17.172)
Others/Unknown	302 (5.696)	244 (5.183)	58 (9.764)
Pathology of SPLC, n(%)				χ²=33.155	<.001
Adenocarcinoma	2569 (48.453)	2346 (49.830)	223 (37.542)
Squamous	1208 (22.784)	1040 (22.090)	168 (28.283)
NSCLC(Others/Unknown)	519 (9.789)	444 (9.431)	75 (12.626)
Others/Unknown	1006 (18.974)	878 (18.649)	128 (21.549)
Grade of FPLC, n(%)				χ²=107.006	<.001
Well/Moderate	2726 (51.415)	2539 (53.929)	187 (31.481)
Poor/Undifferentiated	1995 (37.627)	1685 (35.790)	310 (52.189)
Others/Unknown	581 (10.958)	484 (10.280)	97 (16.330)
Grade of SPLC, n(%)				χ²=9.983	0.007
Well/Moderate	1228 (23.161)	1107 (23.513)	121 (20.370)
Poor/Undifferentiated	991 (18.691)	853 (18.118)	138 (23.232)
Others/Unknown	3083 (58.148)	2748 (58.369)	335 (56.397)
Radiotherapy of SPLC, n(%)				χ²=2.090	0.148
No	2995 (56.488)	2643 (56.138)	352 (59.259)
Yes	2307 (43.512)	2065 (43.862)	242 (40.741)
Chemotherapy of FPLC, n(%)				χ²=883.627	<.001
No	4344 (81.931)	4120 (87.511)	224 (37.710)
Yes	958 (18.069)	588 (12.489)	370 (62.290)
Chemotherapy of SPLC, n(%)				χ²=6.728	0.009
No	3690 (69.596)	3304 (70.178)	386 (64.983)
Yes	1612 (30.404)	1404 (29.822)	208 (35.017)
Surgery of FPLC, n(%)				χ²=79.969	<.001
Sublobectomy	579 (10.920)	519 (11.024)	60 (10.101)
Lobectomy	3470 (65.447)	3163 (67.184)	307 (51.684)
Others/Unknown	1253 (23.633)	1026 (21.793)	227 (38.215)
Surgery of SPLC, n(%)				χ²=10.911	0.004
Sublobectomy	769 (14.504)	682 (14.486)	87 (14.646)
Lobectomy	554 (10.449)	515 (10.939)	39 (6.566)
No/Unknown	3979 (75.047)	3511 (74.575)	468 (78.788)
Laterality of FPLC, n(%)				χ²=1.068	0.301
Left	2234 (42.135)	1972 (41.886)	262 (44.108)
Right	3068 (57.865)	2736 (58.114)	332 (55.892)
Laterality of SPLC, n(%)				χ²=0.244	0.622
Left	2380 (44.889)	2119 (45.008)	261 (43.939)
Right	2922 (55.111)	2589 (54.992)	333 (56.061)
Footnote: M: Median, Q₁: 1st Quartile, Q₃: 3st Quartile.

## Sheet: S table 5
Supplementary table 5: Baseline characteristics of SPLC in FPLC patients with and without chemotherapy.
Variables	Total (n = 5302)	No chemotherapy (n = 4344)	Chemotherapy (n = 958)	Statistic	P value
Age at FPLC diagnosis, M (Q₁, Q₃), years	64.000 (58.000, 70.000)	65.000 (58.000, 70.000)	61.500 (55.000, 68.000)	Z=-9.229	<.001
Age at SPLC diagnosis, M (Q₁, Q₃), years	73.000 (67.000, 79.000)	74.000 (68.000, 79.000)	70.000 (64.000, 77.000)	Z=-10.538	<.001
Year of FPLC diagnosis, M (Q₁, Q₃)	2004.000 (2000.000, 2009.000)	2004.000 (2000.000, 2008.000)	2006.000 (2003.000, 2010.000)	Z=-11.368	<.001
Year of SPLC diagnosis, M (Q₁, Q₃)	2014.000 (2009.000, 2018.000)	2014.000 (2009.000, 2017.000)	2015.000 (2012.000, 2018.000)	Z=-9.958	<.001
Latency between FPLC and SPLC, M (Q₁, Q₃), months	97.000 (75.000, 132.000)	97.000 (75.000, 132.000)	96.000 (75.000, 130.000)	Z=-1.171	0.242
Age at FPLC diagnosis group, n(%), years				χ²=70.044	<.001
20 to 60	1855 (34.987)	1408 (32.413)	447 (46.660)
>60	3447 (65.013)	2936 (67.587)	511 (53.340)
Age at SPLC diagnosis group, n(%), years				χ²=93.862	<.001
20 to 70	1954 (36.854)	1470 (33.840)	484 (50.522)
>70	3348 (63.146)	2874 (66.160)	474 (49.478)
Year of FPLC diagnosis group, n(%)				χ²=136.567	<.001
1975 to 2004	2710 (51.113)	2384 (54.880)	326 (34.029)
2005 to 2021	2592 (48.887)	1960 (45.120)	632 (65.971)
Year of SPLC diagnosis group, n(%)				χ²=57.298	<.001
1975 to 2014	2827 (53.320)	2422 (55.755)	405 (42.276)
2015 to 2021	2475 (46.680)	1922 (44.245)	553 (57.724)
Latency between FPLC and SPLC group, n(%)				χ²=1.542	0.214
5 to 10	3596 (67.823)	2930 (67.449)	666 (69.520)
>10	1706 (32.177)	1414 (32.551)	292 (30.480)
Sex, n(%)				χ²=0.741	0.389
Female	3027 (57.092)	2492 (57.366)	535 (55.846)
Male	2275 (42.908)	1852 (42.634)	423 (44.154)
Race, n(%)				χ²=0.323	0.57
White	4536 (85.553)	3722 (85.681)	814 (84.969)
Non-white/Unknown	766 (14.447)	622 (14.319)	144 (15.031)
Marital status at FPLC diagnosis, n(%)				χ²=5.698	0.127
Married	3302 (62.278)	2682 (61.740)	620 (64.718)
Single/Unmarried	531 (10.015)	429 (9.876)	102 (10.647)
Separated/Divorced/Widowed	1287 (24.274)	1082 (24.908)	205 (21.399)
Unknown	182 (3.433)	151 (3.476)	31 (3.236)
Marital status at SPLC diagnosis, n(%)				χ²=15.353	0.002
Married	2742 (51.716)	2207 (50.806)	535 (55.846)
Single/Unmarried	495 (9.336)	394 (9.070)	101 (10.543)
Separated/Divorced/Widowed	1773 (33.440)	1503 (34.599)	270 (28.184)
Unknown	292 (5.507)	240 (5.525)	52 (5.428)
Tumor range of FPLC, n(%)				χ²=733.793	<.001
Localized	3385 (63.844)	3138 (72.238)	247 (25.783)
Regional	1917 (36.156)	1206 (27.762)	711 (74.217)
Tumor range of SPLC, n(%)				χ²=6.355	0.096
Localized	2243 (42.305)	1812 (41.713)	431 (44.990)
Regional	1336 (25.198)	1099 (25.299)	237 (24.739)
Distant	1494 (28.178)	1234 (28.407)	260 (27.140)
Unknown	229 (4.319)	199 (4.581)	30 (3.132)
Pathology of FPLC, n(%)				χ²=64.363	<.001
Adenocarcinoma	3097 (58.412)	2617 (60.244)	480 (50.104)
Squamous	1381 (26.047)	1127 (25.944)	254 (26.514)
NSCLC(Others/Unknown)	522 (9.845)	391 (9.001)	131 (13.674)
Others/Unknown	302 (5.696)	209 (4.811)	93 (9.708)
Pathology of SPLC, n(%)				χ²=5.824	0.12
Adenocarcinoma	2569 (48.453)	2106 (48.481)	463 (48.330)
Squamous	1208 (22.784)	980 (22.560)	228 (23.800)
NSCLC(Others/Unknown)	519 (9.789)	444 (10.221)	75 (7.829)
Others/Unknown	1006 (18.974)	814 (18.738)	192 (20.042)
Grade of FPLC, n(%)				χ²=70.681	<.001
Well/Moderate	2726 (51.415)	2348 (54.052)	378 (39.457)
Poor/Undifferentiated	1995 (37.627)	1530 (35.221)	465 (48.539)
Others/Unknown	581 (10.958)	466 (10.727)	115 (12.004)
Grade of SPLC, n(%)				χ²=8.335	0.015
Well/Moderate	1228 (23.161)	1022 (23.527)	206 (21.503)
Poor/Undifferentiated	991 (18.691)	835 (19.222)	156 (16.284)
Others/Unknown	3083 (58.148)	2487 (57.251)	596 (62.213)
Radiotherapy of FPLC, n(%)				χ²=883.627	<.001
No	4708 (88.797)	4120 (94.843)	588 (61.378)
Yes	594 (11.203)	224 (5.157)	370 (38.622)
Radiotherapy of SPLC, n(%)				χ²=0.000	0.991
No	2995 (56.488)	2454 (56.492)	541 (56.472)
Yes	2307 (43.512)	1890 (43.508)	417 (43.528)
Chemotherapy of SPLC, n(%)				χ²=18.037	<.001
No	3690 (69.596)	3078 (70.856)	612 (63.883)
Yes	1612 (30.404)	1266 (29.144)	346 (36.117)
Surgery of FPLC, n(%)				χ²=23.381	<.001
Sublobectomy	579 (10.920)	504 (11.602)	75 (7.829)
Lobectomy	3470 (65.447)	2781 (64.019)	689 (71.921)
Others/Unknown	1253 (23.633)	1059 (24.378)	194 (20.251)
Surgery of SPLC, n(%)				χ²=8.281	0.016
Sublobectomy	769 (14.504)	614 (14.134)	155 (16.180)
Lobectomy	554 (10.449)	476 (10.958)	78 (8.142)
No/Unknown	3979 (75.047)	3254 (74.908)	725 (75.678)
Laterality of FPLC, n(%)				χ²=3.357	0.067
Left	2234 (42.135)	1805 (41.552)	429 (44.781)
Right	3068 (57.865)	2539 (58.448)	529 (55.219)
Laterality of SPLC, n(%)				χ²=0.332	0.564
Left	2380 (44.889)	1958 (45.074)	422 (44.050)
Right	2922 (55.111)	2386 (54.926)	536 (55.950)
Footnote: M: Median, Q₁: 1st Quartile, Q₃: 3st Quartile.

## Sheet: S table 6
Supplementary table 6: Baseline characteristics of SPLC in FPLC patients with different treatments.
Variables	Total (n = 5302)	No chemotherapy and radiotherapy (n = 4120)	Only chemotherapy (n = 588)	Only radiotherapy (n = 224)	Chemotherapy and radiotherapy (n = 370)	Statistic	P value
Age at FLC diagnosis, M (Q₁, Q₃), years	64.000 (58.000, 70.000)	65.000 (58.750,70.000)	63.000 (57.000,69.000)	62.000 (55.000,69.000)	59.000 (54.000,65.000)	χ²=128.736#	<.001
Age at SLC diagnosis, M (Q₁, Q₃), years	73.000 (67.000, 79.000)	74.000 (68.000,79.000)	71.000 (65.000,77.000)	71.500 (65.000,78.000)	69.000 (62.250,75.000)	χ²=136.192#	<.001
Year of FLC diagnosis, M (Q₁, Q₃)	2004.000 (2000.000, 2009.000)	2004.000 (2000.000,2008.250)	2007.000 (2004.000,2010.000)	2000.000 (1994.000,2004.000)	2005.000 (2001.000,2008.000)	χ²=240.428#	<.001
Year of SLC diagnosis, M (Q₁, Q₃)	2014.000 (2009.000, 2018.000)	2014.000 (2009.000,2017.000)	2016.000 (2013.000,2019.000)	2009.000 (2004.000,2014.000)	2015.000 (2011.000,2018.000)	χ²=167.532#	<.001
Latency between FLC and SLC, M (Q₁, Q₃), months	97.000 (75.000, 132.000)	97.000 (74.000,131.000)	92.000 (73.000,122.000)	106.000 (77.750,150.250)	102.000 (80.000,138.000)	χ²=24.956#	<.001
Age at FLC diagnosis group, n(%), years						χ²=106.963	<.001
20 to 60	1855 (34.987)	1306 (31.699)	243 (41.327)	102 (45.536)	204 (55.135)
>60	3447 (65.013)	2814 (68.301)	345 (58.673)	122 (54.464)	166 (44.865)
Age at SLC diagnosis group, n(%), years						χ²=116.144	<.001
20 to 70	1954 (36.854)	1368 (33.204)	276 (46.939)	102 (45.536)	208 (56.216)
>70	3348 (63.146)	2752 (66.796)	312 (53.061)	122 (54.464)	162 (43.784)
Year of FLC diagnosis group, n(%)						χ²=222.518	<.001
1975 to 2004	2710 (51.113)	2214 (53.738)	150 (25.510)	170 (75.893)	176 (47.568)
2005 to 2021	2592 (48.887)	1906 (46.262)	438 (74.490)	54 (24.107)	194 (52.432)
Year of SLC diagnosis group, n(%)						χ²=104.781	<.001
1975 to 2014	2827 (53.320)	2253 (54.684)	224 (38.095)	169 (75.446)	181 (48.919)
2015 to 2021	2475 (46.680)	1867 (45.316)	364 (61.905)	55 (24.554)	189 (51.081)
Latency between FLC and SLC group, n(%)						χ²=23.081	<.001
5 to 10	3596 (67.823)	2799 (67.937)	434 (73.810)	131 (58.482)	232 (62.703)
>10	1706 (32.177)	1321 (32.063)	154 (26.190)	93 (41.518)	138 (37.297)
Sex, n(%)						χ²=16.397	<.001
Female	3027 (57.092)	2392 (58.058)	330 (56.122)	100 (44.643)	205 (55.405)
Male	2275 (42.908)	1728 (41.942)	258 (43.878)	124 (55.357)	165 (44.595)
Race, n(%)						χ²=0.666	0.881
White	4536 (85.553)	3532 (85.728)	502 (85.374)	190 (84.821)	312 (84.324)
Non-white/Unknown	766 (14.447)	588 (14.272)	86 (14.626)	34 (15.179)	58 (15.676)
Marital status at FLC diagnosis, n(%)						χ²=10.542	0.308
Married	3302 (62.278)	2531 (61.432)	386 (65.646)	151 (67.411)	234 (63.243)
Single/Unmarried	531 (10.015)	407 (9.879)	59 (10.034)	22 (9.821)	43 (11.622)
Separated/Divorced/Widowed	1287 (24.274)	1038 (25.194)	124 (21.088)	44 (19.643)	81 (21.892)
Unknown	182 (3.433)	144 (3.495)	19 (3.231)	7 (3.125)	12 (3.243)
Marital status at SLC diagnosis, n(%)						χ²=25.334	0.003
Married	2742 (51.716)	2075 (50.364)	331 (56.293)	132 (58.929)	204 (55.135)
Single/Unmarried	495 (9.336)	371 (9.005)	57 (9.694)	23 (10.268)	44 (11.892)
Separated/Divorced/Widowed	1773 (33.440)	1444 (35.049)	168 (28.571)	59 (26.339)	102 (27.568)
Unknown	292 (5.507)	230 (5.583)	32 (5.442)	10 (4.464)	20 (5.405)
Tumor range of FLC, n(%)						χ²=950.644	<.001
Localized	3385 (63.844)	3066 (74.417)	204 (34.694)	72 (32.143)	43 (11.622)
Regional	1917 (36.156)	1054 (25.583)	384 (65.306)	152 (67.857)	327 (88.378)
Tumor range of SLC, n(%)						χ²=9.770	0.369
Localized	2243 (42.305)	1719 (41.723)	263 (44.728)	93 (41.518)	168 (45.405)
Regional	1336 (25.198)	1049 (25.461)	146 (24.830)	50 (22.321)	91 (24.595)
Distant	1494 (28.178)	1166 (28.301)	157 (26.701)	68 (30.357)	103 (27.838)
Unknown	229 (4.319)	186 (4.515)	22 (3.741)	13 (5.804)	8 (2.162)
Pathology of FLC, n(%)						χ²=127.382	<.001
Adenocarcinoma	3097 (58.412)	2509 (60.898)	333 (56.633)	108 (48.214)	147 (39.730)
Squamous	1381 (26.047)	1049 (25.461)	153 (26.020)	78 (34.821)	101 (27.297)
NSCLC(Others/Unknown)	522 (9.845)	363 (8.811)	57 (9.694)	28 (12.500)	74 (20.000)
Others/Unknown	302 (5.696)	199 (4.830)	45 (7.653)	10 (4.464)	48 (12.973)
Pathology of SLC, n(%)						χ²=49.145	<.001
Adenocarcinoma	2569 (48.453)	2025 (49.150)	321 (54.592)	81 (36.161)	142 (38.378)
Squamous	1208 (22.784)	914 (22.184)	126 (21.429)	66 (29.464)	102 (27.568)
NSCLC(Others/Unknown)	519 (9.789)	411 (9.976)	33 (5.612)	33 (14.732)	42 (11.351)
Others/Unknown	1006 (18.974)	770 (18.689)	108 (18.367)	44 (19.643)	84 (22.703)
Grade of FLC, n(%)						χ²=143.264	<.001
Well/Moderate	2726 (51.415)	2262 (54.903)	277 (47.109)	86 (38.393)	101 (27.297)
Poor/Undifferentiated	1995 (37.627)	1419 (34.442)	266 (45.238)	111 (49.554)	199 (53.784)
Others/Unknown	581 (10.958)	439 (10.655)	45 (7.653)	27 (12.054)	70 (18.919)
Grade of SLC, n(%)						χ²=28.171	<.001
Well/Moderate	1228 (23.161)	971 (23.568)	136 (23.129)	51 (22.768)	70 (18.919)
Poor/Undifferentiated	991 (18.691)	772 (18.738)	81 (13.776)	63 (28.125)	75 (20.270)
Others/Unknown	3083 (58.148)	2377 (57.694)	371 (63.095)	110 (49.107)	225 (60.811)
Radiotherapy of SLC, n(%)						χ²=3.282	0.35
No	2995 (56.488)	2324 (56.408)	319 (54.252)	130 (58.036)	222 (60.000)
Yes	2307 (43.512)	1796 (43.592)	269 (45.748)	94 (41.964)	148 (40.000)
Chemotherapy of SLC, n(%)						χ²=19.506	<.001
No	3690 (69.596)	2920 (70.874)	384 (65.306)	158 (70.536)	228 (61.622)
Yes	1612 (30.404)	1200 (29.126)	204 (34.694)	66 (29.464)	142 (38.378)
Surgery of FLC, n(%)						χ²=159.704	<.001
Sublobectomy	579 (10.920)	472 (11.456)	47 (7.993)	32 (14.286)	28 (7.568)
Lobectomy	3470 (65.447)	2701 (65.558)	462 (78.571)	80 (35.714)	227 (61.351)
Others/Unknown	1253 (23.633)	947 (22.985)	79 (13.435)	112 (50.000)	115 (31.081)
Surgery of SLC, n(%)						χ²=15.805	0.015
Sublobectomy	769 (14.504)	586 (14.223)	96 (16.327)	28 (12.500)	59 (15.946)
Lobectomy	554 (10.449)	461 (11.189)	54 (9.184)	15 (6.696)	24 (6.486)
No/Unknown	3979 (75.047)	3073 (74.587)	438 (74.490)	181 (80.804)	287 (77.568)
Laterality of FLC, n(%)						χ²=5.479	0.14
Left	2234 (42.135)	1703 (41.335)	269 (45.748)	102 (45.536)	160 (43.243)
Right	3068 (57.865)	2417 (58.665)	319 (54.252)	122 (54.464)	210 (56.757)
Laterality of SLC, n(%)						χ²=0.874	0.832
Left	2380 (44.889)	1862 (45.194)	257 (43.707)	96 (42.857)	165 (44.595)
Right	2922 (55.111)	2258 (54.806)	331 (56.293)	128 (57.143)	205 (55.405)
Footnote: #: Kruskal-waills test; M: Median, Q₁: 1st Quartile, Q₃: 3st Quartile.

## Sheet: S table 7
Supplementary table 7: Risk of developing SPLC in patients with and without radiotherapy and chemotherapy for FPLC by the Fine-Gray competitive risk model.
Variables	SPLC risk
	Unadjusted HR (95%CI)	P value		Adjusted HR (95%CI)	P value
Age at FPLC diagnosis group, years
20 to 60	1.000 (Reference)			1.000 (Reference)
>60	0.823 (0.779 ~ 0.869)	<.001		0.762 (0.719 ~ 0.807)	<.001
Year of FPLC diagnosis group
1975 to 2004	1.000 (Reference)			1.000 (Reference)
2005 to 2021	1.256 (1.192 ~ 1.324)	<.001		1.176 (1.109 ~ 1.248)	<.001
Sex
Female	1.000 (Reference)			1.000 (Reference)
Male	0.768 (0.728 ~ 0.811)	<.001		0.756 (0.715 ~ 0.801)	<.001
Race
White	1.000 (Reference)
Non-white/Unknown	1.076 (0.998 ~ 1.161)	0.056
Marital status at FPLC diagnosis
Married	1.000 (Reference)			1.000 (Reference)
Single/Unmarried	1.119 (1.022 ~ 1.226)	0.015		1.035 (0.945 ~ 1.134)	0.46
Separated/Divorced/Widowed	1.051 (0.986 ~ 1.121)	0.13		0.968 (0.906 ~ 1.035)	0.34
Unknown	1.227 (1.058 ~ 1.424)	0.007		1.156 (0.996 ~ 1.342)	0.056
Tumor range of FPLC
Localized	1.000 (Reference)
Regional	1.021 (0.966 ~ 1.080)	0.45
Pathology of FPLC
Adenocarcinoma	1.000 (Reference)			1.000 (Reference)
Squamous	1.044 (0.980 ~ 1.113)	0.18		1.144 (1.070 ~ 1.222)	<.001
NSCLC(Others/Unknown)	1.002 (0.915 ~ 1.097)	0.97		1.031 (0.938 ~ 1.134)	0.52
Others/Unknown	0.507 (0.451 ~ 0.569)	<.001		0.529 (0.467 ~ 0.600)	<.001
Grade of FPLC
Well/Moderate	1.000 (Reference)			1.000 (Reference)
Poor/Undifferentiated	0.995 (0.939 ~ 1.053)	0.85		1.036 (0.975 ~ 1.101)	0.26
Others/Unknown	0.705 (0.646 ~ 0.770)	<.001		0.891 (0.810 ~ 0.980)	0.017
Radiotherapy of FPLC
No	1.000 (Reference)			1.000 (Reference)
Yes	1.026 (0.943 ~ 1.116)	0.55		1.031 (0.939 ~ 1.131)	0.52
Chemotherapy of FPLC
No	1.000 (Reference)			1.000 (Reference)
Yes	1.102 (1.029 ~ 1.181)	0.006		0.999 (0.924 ~ 1.079)	0.98
Surgery of FPLC
Sublobectomy	1.000 (Reference)			1.000 (Reference)
Lobectomy	1.052 (0.963 ~ 1.150)	0.26		1.005 (0.920 ~ 1.099)	0.91
Others/Unknown	0.784 (0.711 ~ 0.864)	<.001		0.812 (0.732 ~ 0.901)	<.001
Laterality of FPLC
Left	1.000 (Reference)
Right	0.986 (0.934 ~ 1.040)	0.6

## Sheet: S table 8
Supplementary table 8: Risk of developing SPLC in patients with and without chemoradiotherapy for FPLC by the Fine-Gray competitive risk model.
Variables	SPLC risk
	Unadjusted HR (95%CI)	P value		Adjusted HR (95%CI)	P value
Age at FPLC diagnosis group, years
20 to 60	1.000 (Reference)			1.000 (Reference)
>60	0.823 (0.779 ~ 0.869)	<.001		0.762 (0.719 ~ 0.807)	<.001
Year of FPLC diagnosis group
1975 to 2004	1.000 (Reference)			1.000 (Reference)
2005 to 2021	1.256 (1.192 ~ 1.324)	<.001		1.177 (1.109 ~ 1.248)	<.001
Sex
Female	1.000 (Reference)			1.000 (Reference)
Male	0.768 (0.728 ~ 0.811)	<.001		0.756 (0.715 ~ 0.801)	<.001
Race
White	1.000 (Reference)
Non-white/Unknown	1.076 (0.998 ~ 1.161)	0.056
Marital status at FPLC diagnosis
Married	1.000 (Reference)			1.000 (Reference)
Single/Unmarried	1.119 (1.022 ~ 1.226)	0.015		1.034 (0.944 ~ 1.133)	0.47
Separated/Divorced/Widowed	1.051 (0.986 ~ 1.121)	0.13		0.969 (0.906 ~ 1.036)	0.35
Unknown	1.227 (1.058 ~ 1.424)	0.007		1.156 (0.996 ~ 1.341)	0.057
Tumor range of FPLC
Localized	1.000 (Reference)
Regional	1.021 (0.966 ~ 1.080)	0.45
Pathology of FPLC
Adenocarcinoma	1.000 (Reference)			1.000 (Reference)
Squamous	1.044 (0.980 ~ 1.113)	0.18		1.144 (1.070 ~ 1.222)	<.001
NSCLC(Others/Unknown)	1.002 (0.915 ~ 1.097)	0.97		1.031 (0.938 ~ 1.133)	0.53
Others/Unknown	0.507 (0.451 ~ 0.569)	<.001		0.529 (0.466 ~ 0.599)	<.001
Grade of FPLC
Well/Moderate	1.000 (Reference)			1.000 (Reference)
Poor/Undifferentiated	0.995 (0.939 ~ 1.053)	0.85		1.036 (0.975 ~ 1.101)	0.25
Others/Unknown	0.705 (0.646 ~ 0.770)	<.001		0.890 (0.809 ~ 0.978)	0.016
Chemoradiotherapy of FPLC
No chemotherapy and radiotherapy	1.000 (Reference)			1.000 (Reference)
Only chemotherapy	1.094 (1.004 ~ 1.191)	0.04		0.977 (0.895 ~ 1.067)	0.61
Only radiotherapy	0.940 (0.823 ~ 1.074)	0.36		0.978 (0.854 ~ 1.120)	0.75
Chemotherapy and radiotherapy	1.107 (0.997 ~ 1.229)	0.057		1.059 (0.952 ~ 1.178)	0.29
Chemoradiotherapy of FPLC*
Only chemotherapy	1.000 (Reference)			1.000 (Reference)
Only radiotherapy	0.860 (0.738 ~ 1.001)	0.051		1.001 (0.856 ~ 1.170)	0.99
Chemotherapy and radiotherapy	1.012 (0.890 ~ 1.150)	0.86		1.083 (0.952 ~ 1.233)	0.23
Chemoradiotherapy of FPLC**
Only radiotherapy	1.000 (Reference)			1.000 (Reference)
Chemotherapy and radiotherapy	1.177 (0.999 ~ 1.387)	0.051		1.082 (0.917 ~ 1.277)	0.084
Surgery of FPLC
Sublobectomy	1.000 (Reference)			1.000 (Reference)
Lobectomy	1.052 (0.963 ~ 1.150)	0.26		1.005 (0.919 ~ 1.099)	0.91
Others/Unknown	0.784 (0.711 ~ 0.864)	<.001		0.814 (0.733 ~ 0.902)	<.001
Laterality of FPLC
Left	1.000 (Reference)
Right	0.986 (0.934 ~ 1.040)	0.6
Footnote: Controls were replaced under the same analysis, * indicates that the reference group was only FPLC chemotherapy, and ** indicates that the reference group was only FPLC radiotherapy.

## Sheet: S table 9
Supplementary table 9: Risk of developing SPLC in patients with and without chemoradiotherapy for FPLC by the adjusted restricted mean time lost analysis.
Variables	SPLC risk
	Adjusted RMTLd (95%CI)	P value
Radiotherapy of FPLC
No	1.000 (Reference)
Yes	6.029 (-4.636 ~ 16.694)	0.268
Chemotherapy of FPLC
No	1.000 (Reference)
Yes	3.375 (-3.309 ~ 10.060)	0.322
Chemoradiotherapy of FPLC
No chemotherapy and radiotherapy	1.000 (Reference)
Only chemotherapy	3.369 (-4.248 ~ 10.986)	0.386
Chemoradiotherapy of FPLC*
No chemotherapy and radiotherapy	1.000 (Reference)
Only radiotherapy	9.175 (-4.353 ~ 22.703)	0.187
Chemoradiotherapy of FPLC**
No chemotherapy and radiotherapy	1.000 (Reference)
Chemotherapy and radiotherapy	-1.575 (-15.524 ~ 12.374)	0.825
Chemoradiotherapy of FPLC***
Only chemotherapy	1.000 (Reference)
Only radiotherapy	-3.732 (-15.581 ~ 8.118)	0.537
Chemoradiotherapy of FPLC****
Only chemotherapy	1.000 (Reference)
Chemotherapy and radiotherapy	-1.830 (-10.467 ~ 6.808)	0.678
Chemoradiotherapy of FPLC*****
Only radiotherapy	1.000 (Reference)
Chemotherapy and radiotherapy	4.382 (-5.748 ~ 14.512)	0.397
Footnote: Controls were replaced under the same analysis.

## Sheet: S table 10
Supplementary table 10: Survival for SPLC in patients with and without radiotherapy and chemotherapy for FPLC by Cox proportional hazards model.
Variables	OS									CSS
	Unadjusted HR (95%CI)	P value		Adjusted HR (95%CI) Model 1	P value		Adjusted HR (95%CI) Model 2	P value		Unadjusted HR (95%CI)	P value		Adjusted HR (95%CI) Model 1	P value		Adjusted HR (95%CI) Model 2	P value
Age at SPLC diagnosis group, years
20 to 70	1.000 (Reference)			1.000 (Reference)			1.000 (Reference)			1.000 (Reference)			1.000 (Reference)			1.000 (Reference)
>70	1.443 (1.347 ~ 1.545)	<.001		1.354 (1.260 ~ 1.456)	<.001		1.372 (1.277 ~ 1.473)	<.001		1.321 (1.222 ~ 1.428)	<.001		1.269 (1.169 ~ 1.377)	<.001		1.289 (1.189 ~ 1.398)	<.001
Year of SPLC diagnosis group
1975 to 2014	1.000 (Reference)			1.000 (Reference)			1.000 (Reference)			1.000 (Reference)			1.000 (Reference)			1.000 (Reference)
2015 to 2021	0.779 (0.726 ~ 0.835)	<.001		0.839 (0.777 ~ 0.905)	<.001		0.825 (0.766 ~ 0.888)	<.001		0.716 (0.661 ~ 0.775)	<.001		0.786 (0.720 ~ 0.857)	<.001		0.767 (0.705 ~ 0.835)	<.001
Latency between FPLC and SPLC group, years
5 to 10	1.000 (Reference)			1.000 (Reference)			1.000 (Reference)			1.000 (Reference)			1.000 (Reference)			1.000 (Reference)
>10	1.114 (1.039 ~ 1.194)	0.002		1.043 (0.969 ~ 1.123)	0.262		1.038 (0.967 ~ 1.114)	0.298		1.102 (1.018 ~ 1.193)	0.017		1.019 (0.937 ~ 1.108)	0.664		1.021 (0.942 ~ 1.107)	0.607
Sex
Female	1.000 (Reference)			1.000 (Reference)			1.000 (Reference)			1.000 (Reference)			1.000 (Reference)			1.000 (Reference)
Male	1.431 (1.341 ~ 1.526)	<.001		1.353 (1.260 ~ 1.453)	<.001		1.379 (1.286 ~ 1.479)	<.001		1.425 (1.324 ~ 1.535)	<.001		1.342 (1.237 ~ 1.455)	<.001		1.364 (1.259 ~ 1.476)	<.001
Race
White	1.000 (Reference)									1.000 (Reference)
Non-white/Unknown	0.999 (0.911 ~ 1.096)	0.987								1.029 (0.927 ~ 1.142)	0.595
Marital status at FPLC diagnosis
Married	1.000 (Reference)			1.000 (Reference)						1.000 (Reference)			1.000 (Reference)
Single/Unmarried	1.022 (0.913 ~ 1.143)	0.705		1.040 (0.905 ~ 1.195)	0.584					1.020 (0.897 ~ 1.159)	0.766		1.031 (0.879 ~ 1.208)	0.708
Separated/Divorced/Widowed	1.156 (1.071 ~ 1.247)	<.001		1.104 (1.001 ~ 1.219)	0.049					1.139 (1.044 ~ 1.243)	0.004		1.094 (0.976 ~ 1.225)	0.123
Unknown	1.157 (0.969 ~ 1.382)	0.108		1.127 (0.939 ~ 1.353)	0.198					1.232 (1.013 ~ 1.497)	0.037		1.217 (0.995 ~ 1.489)	0.057
Marital status at SPLC diagnosis
Married	1.000 (Reference)			1.000 (Reference)			1.000 (Reference)			1.000 (Reference)			1.000 (Reference)			1.000 (Reference)
Single/Unmarried	1.058 (0.940 ~ 1.191)	0.348		1.173 (1.013 ~ 1.360)	0.034		1.236 (1.097 ~ 1.393)	<.001		1.054 (0.921 ~ 1.206)	0.443		1.162 (0.982 ~ 1.374)	0.08		1.220 (1.065 ~ 1.399)	0.004
Separated/Divorced/Widowed	1.215 (1.132 ~ 1.304)	<.001		1.189 (1.083 ~ 1.307)	<.001		1.264 (1.172 ~ 1.362)	<.001		1.197 (1.104 ~ 1.299)	<.001		1.197 (1.075 ~ 1.333)	0.001		1.264 (1.160 ~ 1.377)	<.001
Unknown	1.004 (0.869 ~ 1.161)	0.952		1.022 (0.879 ~ 1.190)	0.774		1.053 (0.908 ~ 1.220)	0.496		0.977 (0.827 ~ 1.155)	0.788		1.024 (0.860 ~ 1.220)	0.789		1.054 (0.889 ~ 1.251)	0.542
Tumor range of FPLC
Localized	1.000 (Reference)									1.000 (Reference)
Regional	1.037 (0.970 ~ 1.109)	0.291								1.036 (0.960 ~ 1.119)	0.362
Tumor range of SPLC
Localized	1.000 (Reference)			1.000 (Reference)			1.000 (Reference)			1.000 (Reference)			1.000 (Reference)			1.000 (Reference)
Regional	1.620 (1.489 ~ 1.761)	<.001		1.625 (1.486 ~ 1.776)	<.001		1.640 (1.500 ~ 1.793)	<.001		1.947 (1.763 ~ 2.150)	<.001		1.936 (1.743 ~ 2.151)	<.001		1.953 (1.758 ~ 2.169)	<.001
Distant	3.230 (2.985 ~ 3.496)	<.001		2.817 (2.572 ~ 3.085)	<.001		2.810 (2.566 ~ 3.078)	<.001		4.205 (3.836 ~ 4.609)	<.001		3.756 (3.391 ~ 4.160)	<.001		3.748 (3.383 ~ 4.151)	<.001
Unknown	1.985 (1.697 ~ 2.323)	<.001		1.485 (1.259 ~ 1.751)	<.001		1.475 (1.251 ~ 1.738)	<.001		2.315 (1.930 ~ 2.776)	<.001		1.839 (1.524 ~ 2.219)	<.001		1.834 (1.521 ~ 2.211)	<.001
Pathology of FPLC
Adenocarcinoma	1.000 (Reference)			1.000 (Reference)						1.000 (Reference)			1.000 (Reference)
Squamous	1.636 (1.519 ~ 1.761)	<.001		1.200 (1.100 ~ 1.309)	<.001					1.597 (1.467 ~ 1.737)	<.001		1.196 (1.083 ~ 1.320)	<.001
NSCLC(Others/Unknown)	1.238 (1.111 ~ 1.379)	<.001		1.036 (0.924 ~ 1.163)	0.543					1.235 (1.091 ~ 1.397)	<.001		1.000 (0.876 ~ 1.141)	0.997
Others/Unknown	1.132 (0.981 ~ 1.307)	0.091		0.810 (0.692 ~ 0.947)	0.008					1.145 (0.973 ~ 1.349)	0.104		0.775 (0.649 ~ 0.927)	0.005
Pathology of SPLC
Adenocarcinoma	1.000 (Reference)			1.000 (Reference)			1.000 (Reference)			1.000 (Reference)			1.000 (Reference)			1.000 (Reference)
Squamous	1.618 (1.493 ~ 1.754)	<.001		1.302 (1.184 ~ 1.431)	<.001		1.437 (1.321 ~ 1.563)	<.001		1.502 (1.368 ~ 1.650)	<.001		1.197 (1.073 ~ 1.335)	0.001		1.320 (1.197 ~ 1.455)	<.001
NSCLC(Others/Unknown)	1.604 (1.438 ~ 1.790)	<.001		1.220 (1.085 ~ 1.371)	<.001		1.290 (1.152 ~ 1.446)	<.001		1.671 (1.478 ~ 1.890)	<.001		1.245 (1.092 ~ 1.419)	0.001		1.312 (1.154 ~ 1.490)	<.001
Others/Unknown	1.862 (1.705 ~ 2.034)	<.001		1.514 (1.374 ~ 1.669)	<.001		1.552 (1.416 ~ 1.701)	<.001		1.943 (1.761 ~ 2.144)	<.001		1.558 (1.397 ~ 1.738)	<.001		1.601 (1.445 ~ 1.775)	<.001
Grade of FPLC
Well/Moderate	1.000 (Reference)			1.000 (Reference)						1.000 (Reference)			1.000 (Reference)
Poor/Undifferentiated	1.195 (1.116 ~ 1.280)	<.001		1.067 (0.991 ~ 1.149)	0.087					1.196 (1.106 ~ 1.295)	<.001		1.052 (0.967 ~ 1.145)	0.241
Others/Unknown	1.004 (0.901 ~ 1.119)	0.939		1.032 (0.919 ~ 1.159)	0.596					1.074 (0.951 ~ 1.212)	0.251		1.093 (0.960 ~ 1.245)	0.181
Grade of SPLC
Well/Moderate	1.000 (Reference)			1.000 (Reference)			1.000 (Reference)			1.000 (Reference)			1.000 (Reference)			1.000 (Reference)
Poor/Undifferentiated	1.777 (1.616 ~ 1.954)	<.001		1.239 (1.121 ~ 1.370)	<.001		1.262 (1.143 ~ 1.394)	<.001		1.993 (1.786 ~ 2.225)	<.001		1.340 (1.193 ~ 1.505)	<.001		1.360 (1.213 ~ 1.526)	<.001
Others/Unknown	1.636 (1.508 ~ 1.776)	<.001		1.046 (0.953 ~ 1.148)	0.347		1.049 (0.957 ~ 1.151)	0.307		1.717 (1.560 ~ 1.890)	<.001		1.073 (0.963 ~ 1.196)	0.204		1.075 (0.965 ~ 1.197)	0.19
Radiotherapy of FPLC
No	1.000 (Reference)			1.000 (Reference)			1.000 (Reference)			1.000 (Reference)			1.000 (Reference)			1.000 (Reference)
Yes	1.214 (1.100 ~ 1.340)	<.001		1.251 (1.120 ~ 1.399)	<.001		1.283 (1.150 ~ 1.432)	<.001		1.210 (1.081 ~ 1.354)	<.001		1.228 (1.082 ~ 1.394)	0.001		1.269 (1.120 ~ 1.438)	<.001
Radiotherapy of SPLC
No	1.000 (Reference)			1.000 (Reference)			1.000 (Reference)			1.000 (Reference)
Yes	1.068 (1.001 ~ 1.140)	0.049		0.802 (0.745 ~ 0.864)	<.001		0.801 (0.744 ~ 0.862)	<.001		0.982 (0.911 ~ 1.059)	0.64
Chemotherapy of FPLC
No	1.000 (Reference)			1.000 (Reference)			1.000 (Reference)			1.000 (Reference)			1.000 (Reference)			1.000 (Reference)
Yes	0.862 (0.790 ~ 0.941)	<.001		0.881 (0.799 ~ 0.972)	0.012		0.868 (0.788 ~ 0.957)	0.004		0.874 (0.791 ~ 0.965)	0.008		0.920 (0.823 ~ 1.028)	0.14		0.900 (0.806 ~ 1.005)	0.06
Chemotherapy of SPLC
No	1.000 (Reference)			1.000 (Reference)			1.000 (Reference)			1.000 (Reference)			1.000 (Reference)			1.000 (Reference)
Yes	1.497 (1.398 ~ 1.603)	<.001		0.916 (0.848 ~ 0.990)	0.027		0.914 (0.846 ~ 0.987)	0.022		1.713 (1.587 ~ 1.849)	<.001		0.936 (0.858 ~ 1.020)	0.131		0.930 (0.854 ~ 1.014)	0.099
Surgery of FPLC
Sublobectomy	1.000 (Reference)			1.000 (Reference)						1.000 (Reference)			1.000 (Reference)
Lobectomy	0.910 (0.817 ~ 1.014)	0.087		0.900 (0.806 ~ 1.005)	0.061					0.909 (0.803 ~ 1.029)	0.131		0.880 (0.775 ~ 0.998)	0.047
Others/Unknown	1.190 (1.059 ~ 1.337)	0.004		1.006 (0.890 ~ 1.137)	0.924					1.242 (1.087 ~ 1.419)	0.001		1.019 (0.886 ~ 1.173)	0.788
Surgery of SPLC
Sublobectomy	1.000 (Reference)			1.000 (Reference)			1.000 (Reference)			1.000 (Reference)			1.000 (Reference)			1.000 (Reference)
Lobectomy	0.933 (0.802 ~ 1.085)	0.366		0.916 (0.788 ~ 1.066)	0.259		0.916 (0.787 ~ 1.066)	0.255		0.972 (0.811 ~ 1.164)	0.755		0.943 (0.787 ~ 1.131)	0.529		0.946 (0.789 ~ 1.134)	0.549
No/Unknown	2.613 (2.355 ~ 2.901)	<.001		2.227 (1.978 ~ 2.507)	<.001		2.230 (1.982 ~ 2.510)	<.001		2.834 (2.501 ~ 3.211)	<.001		2.048 (1.789 ~ 2.344)	<.001		2.048 (1.790 ~ 2.343)	<.001
Laterality of FPLC
Left	1.000 (Reference)									1.000 (Reference)
Right	0.999 (0.936 ~ 1.067)	0.986								1.017 (0.944 ~ 1.096)	0.657
Laterality of SPLC
Left	1.000 (Reference)									1.000 (Reference)
Right	1.052 (0.986 ~ 1.123)	0.123								1.035 (0.961 ~ 1.115)	0.363
Footnote: Model 1, model includes FPLC and SPLC features; Model 2, model includes SPLC features.

[truncated: 31 more sheets: S table 11, S table 12, S table 13, S table 14, S table 15, S table 16, S table 17, S table 18, S table 19, S table 20, S table 21, S table 22, S table 23, S table 24, S table 25, S table 26, S table 27, S table 28, S table 29, S table 30 …]
